# Supplementary material for: Anatomic, computed tomographic, and ultrasonographic assessment of the lymph nodes in presumed healthy adult cats: the abdomen, pelvis, and hindlimb
Source: Acta Vet Scand. 2022 Aug 13;64:18. doi: 10.1186/s13028-022-00638-x (PMC9375385; doi:10.1186/s13028-022-00638-x)
Supplement: Supplementary file 1 — Additional file 1. Computed tomography characteristics of the lymph nodes of the abdomen, pelvis, and hindlimb of healthy cats. [file 13028_2022_638_MOESM1_ESM.xlsx]

## Sheet: Sheet1
Additional file 1. Computed Tomography Characteristics of the Lymph Nodes of the Abdomen, Pelvis, and Hindlimb of Healthy Cats.
Lymph node	HU Precontrast					HU Postcontrast					Attenuation Precontrast (%)						Attenuation Postcontrast (%)
	Mean	SD	Min	Max		Mean	SD	Min	Max		Iso	S Hypo	Hypo	Hyper	Heter		Hom	S Heter	Heter	Peri
G1	20.66	26.18	-55.33	63.33		94.65	30.96	20.33	151.33		50.00	42.86	3.57	0.00	3.57		82.14	3.57	0.00	14.29
G2	33.05	22.91	-12.00	46.33		102.95	9.62	90.67	114.67		66.67	33.33	0.00	0.00	0.00		100.00	0.00	0.00	0.00
H	35.36	10.73	13.67	50.33		122.30	25.31	66.33	170.00		50.00	40.91	4.55	0.00	4.55		86.36	9.09	0.00	4.55
Sp	5.81	32.72	-64.00	50.33		79.83	38.47	-0.67	125.33		39.13	39.13	0.00	0.00	21.74		43.48	0.00	4.35	52.17
Pd	27.56	21.91	-29.33	55.00		100.15	35.99	-6.67	148.33		27.59	44.83	10.34	0.00	17.24		31.03	20.69	10.34	37.93
J1	38.76	9.24	18.33	52.00		143.26	24.31	94.33	170.67		60.00	33.33	0.00	3.33	3.33		50.00	40.00	10.00	0.00
J2	41.17	7.93	30.67	57.67		145.95	23.12	98.00	171.00		64.33	25.00	0.00	3.66	7.10		53.60	35.71	10.71	0.00
J3	37.67	7.82	19.67	48.33		122.45	13.52	101.67	146.33		57.10	42.90	0.00	0.00	0.00		64.30	35.70	0.00	0.00
IC1	38.15	10.37	18.67	55.33		108.03	21.33	72.33	148.00		48.15	40.74	0.00	3.70	7.41		81.48	11.11	7.41	0.00
IC2	40.84	11.19	11.67	56.00		106.17	21.61	64.33	139.33		51.85	44.44	0.00	0.00	3.70		74.07	11.11	11.11	3.70
Co1	38.30	13.75	8.00	71.67		118.40	21.04	64.00	152.33		51.90	48.10	0.00	0.00	0.00		85.20	14.80	0.00	0.00
Co2	36.31	10.24	20.00	54.33		123.67	24.85	55.33	152.67		40.00	53.30	0.00	0.00	6.70		86.70	0.00	13.30	0.00
Co3	31.37	15.39	7.33	54.00		126.52	21.11	94.33	166.00		44.40	55.60	0.00	0.00	0.00		100.00	0.00	0.00	0.00
Co4	30.33	18.52	-2.00	44.33		129.67	20.90	108.33	161.00		20.00	80.00	0.00	0.00	0.00		100.00	0.00	0.00	0.00
Co5	34.33	11.41	22.33	45.67		127.00	27.83	91.33	157.33		25.00	75.00	0.00	0.00	0.00		100.00	0.00	0.00	0.00
CM1	41.07	9.63	19.00	58.67		116.44	23.65	68.67	163.00		41.38	48.28	0.00	0.00	10.34		82.76	13.79	3.45	0.00
CM2	43.00	9.79	23.33	59.33		118.10	24.00	82.67	163.67		35.71	57.14	0.00	0.00	7.14		78.57	14.29	7.14	0.00
CM3	36.80	12.26	15.67	47.67		115.80	13.15	98.67	128.33		20.00	80.00	0.00	0.00	0.00		100.00	0.00	0.00	0.00
CM4	51.66	10.37	44.33	59.00		130.66	30.17	109.33	152.00		100.00	0.00	0.00	0.00	0.00		100.00	0.00	0.00	0.00
LA1	-4.25	15.95	-23.33	10.67		61.00	21.34	37.33	89.00		25.00	75.00	0.00	0.00	0.00		100.00	0.00	0.00	0.00
RR	12.67	36.33	-33.67	60.00		76.71	30.75	33.00	115.33		42.86	0.00	0.00	0.00	57.14		0.00	0.00	14.29	85.71
LR	-4.50	18.91	-26.00	13.00		66.42	46.41	13.33	106.00		25.00	0.00	0.00	0.00	75.00		0.00	0.00	0.00	100.00
RMI	30.48	20.98	-18.33	56.67		109.80	33.54	46.33	166.33		57.14	42.86	0.00	0.00	0.00		92.86	3.57	3.57	0.00
LMI	37.62	17.11	-12.33	67.33		106.57	29.94	20.00	160.67		53.57	42.86	3.57	0.00	0.00		96.43	3.57	0.00	0.00
RInI	37.77	18.20	-3.33	58.00		120.25	24.10	80.33	165.00		68.42	26.32	5.26	0.00	0.00		73.68	21.05	0.00	5.26
LInI	38.25	20.71	-15.00	67.00		118.19	22.01	90.00	180.00		73.68	21.05	5.26	0.00	0.00		73.68	21.05	0.00	5.26
RSa	46.38	14.28	25.00	66.00		104.92	25.76	58.67	140.33		75.00	25.00	0.00	0.00	0.00		75.00	25.00	0.00	0.00
LSa	46.66	28.41	4.33	65.33		106.08	35.02	54.33	131.00		75.00	25.00	0.00	0.00	0.00		100.00	0.00	0.00	0.00
RSI	26.41	21.87	-37.00	60.00		99.48	35.05	11.00	169.67		35.71	64.29	0.00	0.00	0.00		92.86	3.57	0.00	3.57
LSI1	28.83	19.46	-34.67	61.00		95.57	32.81	-7.67	148.33		32.14	67.86	0.00	0.00	0.00		92.86	3.57	0.00	3.57
LSI2	54.00	NC	54.00	54.00		98.67	NC	98.67	98.67		0.00	100.00	0.00	0.00	0.00		100.00	0.00	0.00	0.00
RCE1	23.61	16.95	-22.67	50.00		106.91	38.95	35.00	206.67		34.62	57.69	0.00	0.00	7.69		76.92	11.54	0.00	11.54
RCE2	29.58	8.92	19.67	41.33		121.00	60.59	77.00	208.33		25.00	75.00	0.00	0.00	0.00		100.00	0.00	0.00	0.00
RCE3	24.67	NC	24.67	24.67		132.33	NC	132.33	132.33		0.00	100.00	0.00	0.00	0.00		100.00	0.00	0.00	0.00
LCE1	25.04	17.49	-32.00	49.00		112.68	37.10	26.33	178.67		30.77	61.54	0.00	0.00	7.69		80.77	7.69	0.00	11.54
LCE2	35.70	1.41	34.70	36.70		119.15	16.76	107.30	131.00		50.00	50.00	0.00	0.00	0.00		100.00	0.00	0.00	0.00
RIs	39.11	14.44	19.33	55.00		95.94	15.10	77.00	113.00		66.67	33.33	0.00	0.00	0.00		100.00	0.00	0.00	0.00
LIs	29.56	7.90	24.67	38.67		102.00	27.13	86.00	133.33		66.67	33.33	0.00	0.00	0.00		100.00	0.00	0.00	0.00
RPo	17.00	21.50	-32.67	45.00		91.12	36.12	-20.00	149.33		10.34	48.28	24.14	0.00	17.24		62.07	10.34	3.45	24.14
LPo	14.99	21.03	-34.33	47.67		92.30	32.39	14.33	171.67		6.90	51.72	24.14	0.00	17.24		55.17	10.34	3.45	31.03
G: gastric LN; H: hepatic LN; Sp: splenic LN; Pd: pancreaticoduodenal LN; J: jejunal LNs; IC: ileocecal LNs; Co: colic LNs; CM: caudal mesenteric LNs; LA: lumbar aortic LNs; RR: right renal LN; LR: left renal LN; RMI: right medial iliac LN; LMI: left medial iliac; RInI: right internal iliac LN; LInI: left internal iliac; RSa: right sacral LN; LSa: left sacral LN; RSI: right superficial inguinal L…
