# Supplementary material for: Anatomic, computed tomographic, and ultrasonographic assessment of the lymph nodes in presumed healthy adult cats: the abdomen, pelvis, and hindlimb
Source: Acta Vet Scand. 2022 Aug 13;64:18. doi: 10.1186/s13028-022-00638-x (PMC9375385; doi:10.1186/s13028-022-00638-x)
Supplement: Supplementary file 2 — Additional file 2. Ultrasonographic features of the lymph nodes of the abdomen, pelvis, and hindlimb in healthy cats. [file 13028_2022_638_MOESM2_ESM.xlsx]

## Sheet: Sheet1
Additional file2. Ultrasonographic Features of the Lymph Nodes of the Abdomen, Pelvis, and Hindlimb in Healthy Cats.
	Echogenicity (%)
Lymph node	Isoechoic	Hypoechoic	Hyperechoic	Heterogeneous
G1	37.04	22.22	0.00	40.74
G2	0.00	50.00	0.00	50.00
H	42.86	47.62	0.00	9.52
Sp	8.70	47.83	8.70	34.78
Pd	24.14	37.93	0.00	37.93
J1	20.00	63.33	3.33	13.33
J2	28.60	57.10	3.60	10.70
J3	13.30	73.30	6.70	6.70
IC1	30.00	66.67	0.00	3.33
IC2	32.00	64.00	0.00	4.00
Co	19.05	71.43	0.00	9.52
CM	20.00	70.00	0.00	10.00
RR	0.00	100.00	0.00	0.00
RMI	50.00	26.67	0.00	23.33
LMI	50.00	30.00	0.00	20.00
RSa	0.00	100.00	0.00	0.00
RSI	28.57	42.86	3.57	25.00
LSI	24.14	55.17	3.45	17.24
RPo	33.33	16.67	20.00	30.00
LPo	37.93	13.79	24.14	24.14
G: gastric; H: hepatic; Sp: splenic; Pd: pancreaticoduodenal; J: jejunal; IC: ileocecal; Co: colic; CM: caudal mesenteric; RR: right renal; RMI: right medial iliac; LMI: left medial iliac; RSa: right sacral; RSI: right superficial inguinal; LSI: left superficial inguinal; RPo: right popliteal; LPo: left popliteal.
