# Supplementary material for: Anatomic, computed tomographic, and ultrasonographic assessment of the lymph nodes in presumed healthy adult cats: the abdomen, pelvis, and hindlimb
Source: Acta Vet Scand. 2022 Aug 13;64:18. doi: 10.1186/s13028-022-00638-x (PMC9375385; doi:10.1186/s13028-022-00638-x)
Supplement: Supplementary file 3 — Additional file 3. Distribution of the different shapes of the lymph nodes in each technique according to the short-to-length axis ratio. [file 13028_2022_638_MOESM3_ESM.xlsx]

## Sheet: Sheet1
Additional file 3. Distribution of the different shapes of the lymph nodes in each technique according to the short-to-length axis ratio
Lymph node	Computed Tomography						Ultrasonography						Anatomy
	Elongated		Rounded		Miscellaneous		Elongated		Rounded		Miscellaneous		Elongated		Rounded		Miscellaneous
	n	%	n	%	n	%	n	%	n	%	n	%	n	%	n	%	n	%
G1	15	53.60	10	35.70	3	10.70	20	74.10	7	25.90	0	0.00	5	100.00	0	0.00	0	0.00
G2	2	33.33	2	33.33	2	33.33	2	100.00	0	0.00	0	0.00	0	0.00	0	0.00	0	0.00
H	13	59.10	7	31.80	2	9.10	12	60.00	8	40.00	0	0.00	5	100.00	0	0.00	0	0.00
Sp	4	17.40	16	69.60	3	13.00	13	56.50	10	43.50	0	0.00	1	50.0	1	50.00	0	0.00
Pd	6	20.70	20	69.00	3	10.30	12	41.40	17	58.60	0	0.00	6	100.00	0	0.00	0	0.00
J1	30	100.00	0	0.00	0	0.00	30	100.00	0	0.00	0	0.00	6	100.00	0	0.00	0	0.00
J2	28	100.00	0	0.00	0	0.00	26	92.90	2	7.10	0	0.00	5	100.00	0	0.00	0	0.00
J3	7	50.00	5	35.70	2	14.30	13	86.70	2	13.30	0	0.00	4	100.00	0	0.00	0	0.00
J4	0	0.00	0	0.00	0	0.00	0	0.00	0	0.00	0	0.00	3	100.00	0	0.00	0	0.00
IC1	14	51.90	12	44.40	1	3.70	21	70.00	9	30.00	0	0.00	6	100.00	0	0.00	0	0.00
IC2	5	18.50	19	70.40	3	11.10	16	66.70	8	33.30	0	0.00	4	100.00	0	0.00	0	0.00
Co1	18	66.70	4	14.80	5	18.50	13	61.90	8	38.10	0	0.00	6	100.00	0	0.00	0	0.00
Co2	7	46.70	7	46.70	1	6.70	0	0.00	0	0.00	0	0.00	6	100.00	0	0.00	0	0.00
Co3	4	44.40	5	55.60	0	0.00	0	0.00	0	0.00	0	0.00	4	100.00	0	0.00	0	0.00
Co4	1	20.00	3	60.00	1	20.00	0	0.00	0	0.00	0	0.00	4	100.00	0	0.00	0	0.00
Co5	1	25.00	2	50.00	1	25.00	0	0.00	0	0.00	0	0.00	2	100.00	0	0.00	0	0.00
CM1	23	79.30	6	20.70	0	0.00	9	90.00	1	10.00	0	0.00	5	100.00	0	0.00	0	0.00
CM2	12	85.70	1	7.10	1	7.10	0	0.00	0	0.00	0	0.00	4	100.00	0	0.00	0	0.00
CM3	4	80.00	1	20.00	0	0.00	0	0.00	0	0.00	0	0.00	2	100.00	0	0.00	0	0.00
CM4	2	100.00	0	0.00	0	0.00	0	0.00	0	0.00	0	0.00	1	100.00	0	0.00	0	0.00
LA1	2	50.00	1	20.00	1	20.00	0	0.00	0	0.00	0	0.00	3	100.00	0	0.00	0	0.00
LA2	0	0.00	0	0.00	0	0.00	0	0.00	0	0.00	0	0.00	2	100.00	0	0.00	0	0.00
LA3	0	0.00	0	0.00	0	0.00	0	0.00	0	0.00	0	0.00	1	100.00	0	0.00	0	0.00
RR	5	71.40	2	28.60	0	0.00	2	100.00	0	0.00	0	0.00	2	100.00	0	0.00	0	0.00
LR	3	75.00	1	25.00	0	0.00	0	0.00	0	0.00	0	0.00	2	100.00	0	0.00	0	0.00
RMI	28	100.00	0	0.00	0	0.00	26	86.70	2	6.70	2	6.70	5	100.00	0	0.00	0	0.00
LMI	28	100.00	0	0.00	0	0.00	29	96.7	1	3.33	0	0.00	5	100.00	0	0.00	0	0.00
RInI	12	63.20	7	36.80	0	0.00	0	0.00	0	0.00	0	0.00	1	100.00	0	0.00	0	0.00
LInI	10	52.60	8	42.10	1	5.30	0	0.00	0	0.00	0	0.00	0	0.00	0	0.00	0	0.00
RSa	5	62.50	2	25.00	1	12.50	1	100.00	0	0.00	0	0.00	0	0.00	0	0.00	0	0.00
LSa	3	75.00	1	25.00	0	0.00	0	0.00	0	0.00	0	0.00	0	0.00	0	0.00	0	0.00
RSI	19	67.90	8	28.60	1	3.60	22	78.60	6	21.40	0	0.00	4	100.00	0	0.00	0	0.00
LSI1	20	71.40	5	17.90	3	10.70	25	86.20	4	13.80	0	0.00	4	100.00	0	0.00	0	0.00
LSI2	1	100.00	0	0.00	0	0.00	0	0.00	0	0.00	0	0.00	0	0.00	0	0.00	0	0.00
RCE1	22	84.60	3	11.50	1	3.80	0	0.00	0	0.00	0	0.00	0	0.00	0	0.00	0	0.00
RCE2	2	50.00	1	25.00	1	25.00	0	0.00	0	0.00	0	0.00	0	0.00	0	0.00	0	0.00
RCE3	1	100.00	0	0.00	0	0.00	0	0.00	0	0.00	0	0.00	0	0.00	0	0.00	0	0.00
LCE1	25	96.20	1	3.80	0	0.00	0	0.00	0	0.00	0	0.00	0	0.00	0	0.00	0	0.00
LCE2	2	100.00	0	0.00	0	0.00	0	0.00	0	0.00	0	0.00	0	0.00	0	0.00	0	0.00
RIs	2	33.30	6	66.70	0	0.00	0	0.00	0	0.00	0	0.00	1	100.00	0	0.00	0	0.00
LIs	3	100.00	0	0.00	0	0.00	0	0.00	0	0.00	0	0.00	1	100.00	0	0.00	0	0.00
RPo	8	27.60	17	58.60	4	13.80	5	16.70	23	76.70	2	6.70	6	100.00	0	0.00	0	0.00
LPo	7	24.10	20	69.00	2	6.90	9	31.00	18	62.10	2	6.90	6	100.00	0	0.00	0	0.00
G: gastric LN; H: hepatic LN; Sp: splenic LN; Pd: pancreaticoduodenal LN; J: jejunal LNs; IC: ileocecal LNs; Co: colic LNs; CM: caudal mesenteric LNs; LA: lumbar aortic LNs; RR: right renal LN; LR: left renal LN; RMI: right medial iliac LN; LMI: left medial iliac; RInI: right internal iliac LN; LInI: left internal iliac; RSa: right sacral LN; LSa: left sacral LN; RSI: right superficial inguinal L…
